# Supplementary material for: Down-regulation of acetolactate synthase compromises Ol-1- mediated resistance to powdery mildew in tomato
Source: BMC Plant Biol. 2014 Jan 17;14:32. doi: 10.1186/1471-2229-14-32 (PMC3898995; doi:10.1186/1471-2229-14-32)
Supplement: Additional file 3 — RNA-seq data of ALS1, ALS2 and ALS3 genes. Expression level of ALS1, ALS2 and ALS3 genes from tomato, S. pimpinellifolium and potato in leaves and root (for tomato) or tuber (for potato) derived from RNA-seq data, and indicated as Fragments per Kilobase of exon per Million fragments mapped (FPKM) or Reads per Kilobase of transcripts per Million mapped (RPKM) values. [file 1471-2229-14-32-S3.xlsx]

## Sheet: Sheet1
Tomato FPKM values, RNA-seq data from Solanaceae Genomics Resource, MSU (file tomato_RNA_v2.4_FPKMs, from Robin Buell)
					Heinz leaf		Heinz Root
gene_id_v2.4		chr	Left	Right	SRR404309 [Heinz Leaf]	SRR404310 [Heinz Leaf]	SRR404311 [Heinz Root]	SRR404312 [Heinz Root]
Solyc03g044330.1.1	ALS1	ch03	12823168	12825148	32.5254	10.8444	28.706	12.7686
Solyc07g061940.2.1	ALS2	ch07	62037697	62039615	43.5819	28.8259	61.5018	30.8234
Solyc06g059880.2.1	ALS3	ch06	34171357	34173892	0	0	12.8236	11.8918
Tomato RPKM values, RNA-seq data from TFGD (file D004_RPKM.xlsx, http://ted.bti.cornell.edu/cgi-bin/TFGD/digital/home.cgi)
gene		chr	Left	Right	Heinz_leaf	S. pimp leaf	Heinz_root	in tomato: only considerable ALS3 expression in roots
Solyc03g044330	ALS1	chr03	12823168	12825148	51.01	120.62	51.92
Solyc07g061940	ALS2	chr07	62037697	62039615	67.88	55.48	95.16
Solyc06g059880	ALS3	chr06	34171357	34173892	0	0	14.29
Potato FPKM values, RNA-seq data from PGSC (file DM_RH_RNA-Seq_FPKM_summary_for_DM_v4.03.xlsx, http://potato.plantbiology.msu.edu/pgsc_download.shtml)
transcript_id	gene	chr	start	stop	BV_L [DM Leaves]	S2 [RH Leaf]	S7 [RH Young Tuber]	in potato: only considerable expression of ALS3 in stolons/young tubers
PGSC0003DMT400084507	ALS1 (Sotub10g015690)	chr03	8175606	8177917	195.286	201.92	67.9542
PGSC0003DMT400018236	ALS2 (Sotub07g025380)	chr07	52142533	52144824	91.8353	229.864	54.3032
PGSC0003DMT400033897	ALS3 (Sotub06g018760)	chr06	41503197	41506962	0	0.174548	23.368
